# Supplementary material for: The Challenges of Establishing an Optimal Link Between Nutritional Requirements, Dietary Knowledge and Culinary Skills in Chronic Kidney Disease: An Exploratory Review of the Literature
Source: Nutrients. 2026 Jul 9;18(14):2245. doi: 10.3390/nu18142245 (PMC13415045; doi:10.3390/nu18142245)
Supplement: Supplementary file 1 [file nutrients-18-02245-s001.zip]

Archive with 1 entries (1 files):
- nutrients-4395047-supplementary.pdf
